# Supplementary material for: Bacillus anthracis Phylogeography: New Clues From Kazakhstan, Central Asia
Source: Front Microbiol. 2021 Dec 8;12:778225. doi: 10.3389/fmicb.2021.778225 (PMC8692834; doi:10.3389/fmicb.2021.778225)
Supplement: Supplementary file 6 [file Table_1.xlsx]

## Sheet: 154_metadata_MLVA_data
S1 Table. Metadata of the analyzed strains and the results of MLVA genotyping.
index	Strain	KZ_event	Country	Region	District	Village	Year	host	isolation_source	SRA accessions	polytomies_inferred	CC_MLVA31	geno_MLVA31_Shevtsov2021	NGS	vrrA	vrrB1	vrrB2	vrrC1	vrrC2	CG3	pXO1	pXO2	BAMS01	BAMS03	BAMS05	BAMS13	BAMS15	BAMS21	BAMS22	BAMS23	BAMS24	BAMS25	BAMS28	BAMS30	BAMS31	BAMS34	BAMS44	BAMS51	BAMS53	Bavntr12	Bavntr16	Bavntr17	Bavntr19	Bavntr23	Bavntr35
1	KZ_1	E36_1str	Kazakhstan	Almaty		Almaty city	1952	human	carbuncle content	SRR16079476	TEA_STI_L3_KZ2	A1b_CC04	10	ngs	4	20	14	57	21	1	12	7	12	30	7	30	45	10	16	11	11	13	14	72	64	9	8	9	8	6	20	4	5	4	4
2	KZ_2	E37_1str	Kazakhstan	Qyzylorda	Kazaly	Shaken	1961	human	carbuncle content	SRR16079475	TEA_STI_L3_KZ2	A1b_CC04	10	ngs	4	20	14	57	21	1	12	7	12	30	7	30	45	10	16	11	11	13	14	72	64	9	8	9	8	6	20	4	5	4	4
3	KZ_3	E38_1str	Kazakhstan	Qyzylorda	Kazaly	Zhalantos Batyr	1960	human	pustular punctate	SRR16079464	TEA_STI_L4_KZ79	A1b_CC05	14	ngs	4	20	14	57	21	1	9	7	13	24	7	30	45	10	16	11	11	13	14	75	64	9	8	9	8	6	20	5	5	4	4
4	KZ_4	E39_1str	Kazakhstan	Atyrau	Zhylyoi	Turgizba	1959	human	carbuncle content	SRR16079453	TEA_STI_L4_KZ79	A1b_CC05	14	ngs	4	20	14	57	21	1	9	7	13	24	7	30	45	10	16	11	11	13	14	75	64	9	8	9	8	6	20	5	5	4	4
5	KZ_5	E40_1str	Kazakhstan	Turkistan	Tulkibas	Ryskul	1962	goat	goat skin	SRR16079442	TEA_STI_L4_KZ79	A1b_CC01	2	ngs	4	20	14	57	21	1	10	7	13	30	7	30	45	10	16	11	11	13	14	72	64	9	8	9	8	6	20	4	5	4	4
6	KZ_6	E41_1str	Kazakhstan	Turkistan	Tulkibas		1962	sheep	spleen	SRR16079507	TEA_STI_L4_KZ79	A1b_CC01	2	ngs	4	20	14	57	21	1	10	7	13	30	7	30	45	10	16	11	11	13	14	72	64	9	8	9	8	6	20	4	5	4	4
7	KZ_7	E42_1str	Kazakhstan	Turkistan	Tulkibas		1962	human	carbuncle content	SRR16079496	TEA_STI_L4_KZ79	A1b_CC01	NA	ngs	4	20	14	57	21	1		7	13	30	7	30	45	10	16	11	11	13	14	75	64	9	8	9	8	6	20	4	5	4	4
8	KZ_8	E43_1str	Kazakhstan	Turkistan	Tulkibas		1962	sheep	skin	SRR16079485	TEA_STI_L1_KZ51	A1b_CC03	6	ngs	4	20	14	57	21	1	10	8	13	30	7	30	45	10	16	11	11	13	14	63	64	9	8	9	8	6	20	4	5	4	4
9	KZ_9	E44_1str	Kazakhstan	Turkistan	Tulkibas	Kershetas	1962	sheep	skin	SRR16079478	TEA_STI_L1_KZ51	A1b_CC03	6	ngs	4	20	14	57	21	1	10	8	13	30	7	30	45	10	16	11	11	13	14	63	64	9	8	9	8	6	20	4	5	4	4
11	KZ_11	E45_1str	Kazakhstan	Turkistan	Tulkibas	Kershetas	1962	sheep	spleen	SRR16079477	Vollum	A4_CC12	29	ngs	4	20	14	48	21	2	8	7	13	30	6	20	46	10	16	11	11	13	14	68	64	9	8	9	8	6	20	12	5	4	4
12	KZ_12	E46_1str	Kazakhstan	Turkistan	Tulkibas	Sastobe	1962	sheep	skin	SRR16079474	TEA_STI_L4_KZ79	A1b_CC05	14	ngs	4	20	14	57	21	1	9	7	13	24	7	30	45	10	16	11	11	13	14	75	64	9	8	9	8	6	20	5	5	4	4
13	KZ_13	E47_1str	Kazakhstan	Turkistan	Tulkibas	Kereit	1961	human	carbuncle content	SRR16079473	TEA_Heroin	A1b_CC08	22	ngs	5	20	14	57	21	2	10	7	13	30	7	30	38	10	14	11	11	13	14	75	64	9	8	9	8	6	20	4	5	4	4
14	KZ_14	E48_1str	Kazakhstan	Turkistan	Tulkibas	Kereit	1961	sheep	skin	SRR16079472	TEA_STI_L4_KZ79	A1b_CC01	2	ngs	4	20	14	57	21	1	10	7	13	30	7	30	45	10	16	11	11	13	14	72	64	9	8	9	8	6	20	4	5	4	4
15	KZ_15	E49_1str	Kazakhstan	Turkistan	Tulkibas	Kereit	1961	human	carbuncle content	SRR16079471	TEA_STI_L1_KZ51	A1b_CC03	6	ngs	4	20	14	57	21	1	10	8	13	30	7	30	45	10	16	11	11	13	14	63	64	9	8	9	8	6	20	4	5	4	4
16	KZ_16	E50_1str	Kazakhstan	Turkistan	Kazygurt	Turbat	1961	sheep	skin	SRR16079470	TEA_STI_L1_KZ51	A1b_CC03	6	ngs	4	20	14	57	21	1	10	8	13	30	7	30	45	10	16	11	11	13	14	63	64	9	8	9	8	6	20	4	5	4	4
17	KZ_17	E52_1str	Kazakhstan	Turkistan	Kazygurt		1961	sheep	skin	SRR16079469	TEA_Heroin	A1b_CC08	22	ngs	5	20	14	57	21	2	10	7	13	30	7	30	38	10	14	11	11	13	14	75	64	9	8	9	8	6	20	4	5	4	4
18	KZ_18	E53_1str	Kazakhstan	Turkistan	Kazygurt		1961	sheep	skin	SRR16079468	TEA_STI_L1_KZ51	A1b_CC03	6	ngs	4	20	14	57	21	1	10	8	13	30	7	30	45	10	16	11	11	13	14	63	64	9	8	9	8	6	20	4	5	4	4
19	KZ_19	E54_1str	Kazakhstan	Almaty		Almaty city	1963	sheep	skin	SRR16079467	TEA_STI_L3_KZ2	A1b_CC04	10	ngs	4	20	14	57	21	1	12	7	12	30	7	30	45	10	16	11	11	13	14	72	64	9	8	9	8	6	20	4	5	4	4
20	KZ_20	E55_1str	Kazakhstan	Turkistan	Kazygurt	Kyzyl-Tan	1963	human	carbuncle content	SRR16079466	TEA_STI_L1_KZ51	A1b_CC03	6	ngs	4	20	14	57	21	1	10	8	13	30	7	30	45	10	16	11	11	13	14	63	64	9	8	9	8	6	20	4	5	4	4
21	KZ_21	E56_1str	Kazakhstan	Atyrau	Zhylyoi	Kulsary	1981	camel	parenchymal organs	SRR16079465	Vollum	A4_CC12	29	ngs	4	20	14	48	21	2	8	7	13	30	6	20	46	10	16	11	11	13	14	68	64	9	8	9	8	6	20	12	5	4	4
22	KZ_22	E01_11str	Kazakhstan	Jambyl	Turar Ryskulov	Algabas	1997	human	carbuncle content		TEA_STI_L4_KZ79	A1b_CC01	2		4	20	14	57	21	1	10	7	13	30	7	30	45	10	16	11	11	13	14	72	64	9	8	9	8	6	20	4	5	4	4
23	KZ_23	E01_11str	Kazakhstan	Jambyl	Turar Ryskulov	Algabas	1997	human	carbuncle content	SRR16079463	TEA_STI_L4_KZ79	A1b_CC01	2	ngs	4	20	14	57	21	1	10	7	13	30	7	30	45	10	16	11	11	13	14	72	64	9	8	9	8	6	20	4	5	4	4
24	KZ_24	E01_11str	Kazakhstan	Jambyl	Turar Ryskulov	Algabas	1997	(soil)	soil from the sick animals slaughter site		TEA_STI_L4_KZ79	A1b_CC01	2		4	20	14	57	21	1	10	7	13	30	7	30	45	10	16	11	11	13	14	72	64	9	8	9	8	6	20	4	5	4	4
25	KZ_25	E01_11str	Kazakhstan	Jambyl	Turar Ryskulov	Algabas	1997	sheep	liver	SRR16079462	TEA_STI_L4_KZ79	A1b_CC02	4	ngs	4	20	14	57	21	1	8	7	13	30	7	30	45	10	16	11	11	13	14	79	64	9	8	9	8	6	20	4	5	4	4
26	KZ_26	E01_11str	Kazakhstan	Jambyl	Turar Ryskulov	Algabas	1997	human	carbuncle content		TEA_STI_L4_KZ79	A1b_CC01	2		4	20	14	57	21	1	10	7	13	30	7	30	45	10	16	11	11	13	14	72	64	9	8	9	8	6	20	4	5	4	4
27	KZ_27	E01_11str	Kazakhstan	Jambyl	Turar Ryskulov	Algabas	1997	sheep	liver		TEA_STI_L4_KZ79	A1b_CC02	4		4	20	14	57	21	1	8	7	13	30	7	30	45	10	16	11	11	13	14	79	64	9	8	9	8	6	20	4	5	4	4
28	KZ_28	E01_11str	Kazakhstan	Jambyl	Turar Ryskulov	Algabas	1997	sheep	liver		TEA_STI_L4_KZ79	A1b_CC02	4		4	20	14	57	21	1	8	7	13	30	7	30	45	10	16	11	11	13	14	79	64	9	8	9	8	6	20	4	5	4	4
29	KZ_29	E01_11str	Kazakhstan	Jambyl	Turar Ryskulov	Algabas	1997	sheep	liver		TEA_STI_L4_KZ79	A1b_CC02	4		4	20	14	57	21	1	8	7	13	30	7	30	45	10	16	11	11	13	14	79	64	9	8	9	8	6	20	4	5	4	4
30	KZ_30	E01_11str	Kazakhstan	Jambyl	Turar Ryskulov	Algabas	1997	cattle	muscle tissue		TEA_STI_L4_KZ79	A1b_CC02	4		4	20	14	57	21	1	8	7	13	30	7	30	45	10	16	11	11	13	14	79	64	9	8	9	8	6	20	4	5	4	4
31	KZ_31	E01_11str	Kazakhstan	Jambyl	Turar Ryskulov	Algabas	1997	cattle	muscle tissue		TEA_STI_L4_KZ79	A1b_CC02	4		4	20	14	57	21	1	8	7	13	30	7	30	45	10	16	11	11	13	14	79	64	9	8	9	8	6	20	4	5	4	4
32	KZ_32	E01_11str	Kazakhstan	Jambyl	Turar Ryskulov	Algabas	1997	cattle	muscle tissue		TEA_STI_L4_KZ79	A1b_CC02	4		4	20	14	57	21	1	8	7	13	30	7	30	45	10	16	11	11	13	14	79	64	9	8	9	8	6	20	4	5	4	4
33	KZ_33	E02_03str	Kazakhstan	Jambyl	Korday	Sulutor	1998	cattle	muscle tissue	SRR16079461	TEA_STI_L4_KZ79	A1b_CC02	4	ngs	4	20	14	57	21	1	8	7	13	30	7	30	45	10	16	11	11	13	14	79	64	9	8	9	8	6	20	4	5	4	4
34	KZ_34	E02_03str	Kazakhstan	Jambyl	Korday	Sulutor	1998	cattle	muscle tissue		TEA_STI_L4_KZ79	A1b_CC02	4		4	20	14	57	21	1	8	7	13	30	7	30	45	10	16	11	11	13	14	79	64	9	8	9	8	6	20	4	5	4	4
35	KZ_35	E02_03str	Kazakhstan	Jambyl	Korday	Sulutor	1998	cattle	skin		TEA_STI_L4_KZ79	A1b_CC02	4		4	20	14	57	21	1	8	7	13	30	7	30	45	10	16	11	11	13	14	79	64	9	8	9	8	6	20	4	5	4	4
36	KZ_36	E51_1str	Kazakhstan	Jambyl	Turar Ryskulov	Lugovoe	1999	(dung)	manure from the place of keeping and slaughter of sick animals	SRR16079460	TEA_STI_L4_KZ79	A1b_CC02	4	ngs	4	20	14	57	21	1	8	7	13	30	7	30	45	10	16	11	11	13	14	79	64	9	8	9	8	6	20	4	5	4	4
37	KZ_37	E24_1str	Kazakhstan	East Kazakhstan	Ayagoz	Ai	2000	human	carbuncle content	SRR16079459	TEA_STI_L3_KZ2	A1b_CC04	NA	ngs	4	20	14	57	21	1		7	12	30	7	30	45	10	16	11	11	13	14	72	64	9	8	9	8	6	20	4	5	4	4
39	KZ_39	E27_1str	Kazakhstan	East Kazakhstan	Urzhar	Macanchi	2001	(soil)	carbuncle content	SRR16079458	TEA_STI_L4_KZ79	A1b_CC05	14	ngs	4	20	14	57	21	1	9	7	13	24	7	30	45	10	16	11	11	13	14	75	64	9	8	9	8	6	20	5	5	4	4
40	KZ_40	E57_1str	Kazakhstan	Jambyl	Turar Ryskulov	Algabas	2001	cattle		SRR16079457	TEA_STI_L4_KZ79	A1b_CC02	5	ngs	4	20	14	57	21	1	9	7	13	30	7	30	45	10	16	11	11	13	14	79	64	9	8	9	8	6	20	4	5	4	4
41	KZ_41	E26_1str	Kazakhstan	Turkistan	Kazygurt	Tesiktobe	2001	horse	carbuncle content	SRR16079456	TEA_STI_L4_KZ79	A1b_CC02	5	ngs	4	20	14	57	21	1	9	7	13	30	7	30	45	10	16	11	11	13	14	79	64	9	8	9	8	6	20	4	5	4	4
42	KZ_42	E58_1str	Kyrgyzstan				1978	human	carbuncle content	SRR16079455	Sterne/Ames_L1_Ames	A3b_CC13	31	ngs	4	20	14	53	17	1	9	9	16	26	7	73	41	10	16	11	11	13	14	57	64	11	8	9	8	6	20	4	4	4	5
44	KZ_44	E03_02str	Kazakhstan	East Kazakhstan	Ayagoz	Aygyz	2002	cattle		SRR16079454	TEA_STI_L4_KZ79	A1b_CC05	14	ngs	4	20	14	57	21	1	9	7	13	24	7	30	45	10	16	11	11	13	14	75	64	9	8	9	8	6	20	5	5	4	4
45	KZ_45	E03_02str	Kazakhstan	East Kazakhstan	Ayagoz	Aygyz	2002	cattle	skin	SRR16079452	TEA_STI_L1_KZ51	A1b_CC03	8	ngs	4	20	14	57	21	1	10	8	13	30		30	45	10	16	11	11	13	14	75	64	9	8	9	8	6	20	4	5	4	4
46	KZ_46	E31_1str	Kazakhstan	East Kazakhstan	Ayagoz	Ai	2002	cattle	skin	SRR16079451	TEA_STI_L4_KZ79	A1b_CC05	14	ngs	4	20	14	57	21	1	9	7	13	24	7	30	45	10	16	11	11	13	14	75	64	9	8	9	8	6	20	5	5	4	4
47	KZ_47	E59_1str	Kazakhstan	West Kazakhstan		Oral	1977	cattle	muscle tissue	SRR16079450	TEA_Tsiankovskii	A1b_CC09	24	ngs	4	20	14	57	21	1	10	7	13	30	7	30	45	10	14	9	11	13	14	75	64	9	8	9	8	6	20	4	5	4	4
48	KZ_48	E60_1str	Kazakhstan	West Kazakhstan			1963	human	carbuncle content	SRR16079449	TEA_Tsiankovskii	A1b_CC09	24	ngs	4	20	14	57	21	1	10	7	13	30	7	30	45	10	14	9	11	13	14	75	64	9	8	9	8	6	20	4	5	4	4
50	KZ_50	E23_1str	Kazakhstan	Turkistan	Kentau	Achisay	2000	(soil)	soil from the sick animals slaughter site	SRR16079448	TEA_STI_L1_KZ51	A1b_CC03	8	ngs	4	20	14	57	21	1	10	8	13	30		30	45	10	16	11	11	13	14	75	64	9	8	9	8	6	20	4	5	4	4
51	KZ_51	E22_1str	Kazakhstan	Turkistan	Kazygurt	Altintobe	2000	human	carbuncle content	SRR16079447	TEA_STI_L1_KZ51	A1b_CC03	7	ngs	4	20	14	57	21	1	10	8	13	30	7	30	45	10	16	11	11	13	14	72	64	9	8	9	8	6	20	4	5	4	4
52	KZ_52	E21_1str	Kazakhstan	Turkistan		Shymkent	2000	human	carbuncle content	SRR16079446	TEA_STI_L1_KZ51	A1b_CC03	9	ngs	4	20	14	57	21	1	9	8	13	30	7	30	45	10	16	11	11	13	14	75	64	9	8	9	8	6	20	4	5	4	4
53	KZ_53	E04_03str	Kazakhstan	Turkistan	Baydibek	Akbastau	2000	human	carbuncle content	SRR16079445	TEA_Heroin	A1b_CC08	21	ngs	5	20	14	57	21	2	10	7	13	30	7	30	45	10	14	11	11	13	14	75	64	9	8	9	8	6	20	4	5	4	4
54	KZ_54	E20_1str	Kazakhstan	Turkistan	Sayram	Sayram	2000	(butcher shop)	smear from the surface of scales	SRR16079444	TEA_Heroin	A1b_CC08	21	ngs	5	20	14	57	21	2	10	7	13	30	7	30	45	10	14	11	11	13	14	75	64	9	8	9	8	6	20	4	5	4	4
55	KZ_55	E04_03str	Kazakhstan	Turkistan	Baydibek	Akbastau	2000	(soil)	soil from the sick animals slaughter site	SRR16079443	TEA_STI_L4_KZ79	A1b_CC06	19	ngs	4	20	14	57	21	1	8	7	13	24	7	30	45	10	16	11	11	13	14	75	64	9	8	9	8	6	20	4	5	4	4
56	KZ_56	E25_1str	Kazakhstan	Turkistan	Tulkibas	Kereit	2000	human	carbuncle content	SRR16079441	TEA_STI_L5_KZ78	A1b_CC10	26	ngs	4	20	14	57	21	1	10	7	13	30	6	27	46	10	16	11	11	13	14	75	64	9	8	9	8	6	20	4	5	4	4
57	KZ_57	E30_1str	Kazakhstan	Turkistan	Kazygurt	Altintobe	2001	(soil)	soil from the sick animals slaughter site	SRR16079516	TEA_STI_L4_KZ79	A1b_CC02	5	ngs	4	20	14	57	21	1	9	7	13	30	7	30	45	10	16	11	11	13	14	79	64	9	8	9	8	6	20	4	5	4	4
58	KZ_58	E29_1str	Kazakhstan	Turkistan	Kazygurt	Tesiktobe	2001	horse	muscle tissue	SRR16079515	TEA_STI_L4_KZ79	A1b_CC02	5	ngs	4	20	14	57	21	1	9	7	13	30	7	30	45	10	16	11	11	13	14	79	64	9	8	9	8	6	20	4	5	4	4
59	KZ_59	E04_03str	Kazakhstan	Turkistan	Baydibek	Shayan	2000	human	carbuncle content	SRR16079514	TEA_Heroin	A1b_CC08	23	ngs	5	20	14	57	21	2	10	7	13	30	7	30	45	10	14	11	11	13	14	72	64	9	8	9	8	6	20	4	5	4	4
60	KZ_60	E05_02str	Kazakhstan	East Kazakhstan	Urzhar	Macanchi	2001	(soil)	soil from the sick animals slaughter site		TEA_STI_L3_KZ2	A1b_CC04	12		4	20	14	57	21	1	11	7	12	30	7	30	45	10	16	11	11	13	14	69	64	9	8	9	8	6	20	4	5	4	4
61	KZ_61	E05_02str	Kazakhstan	East Kazakhstan	Urzhar	Macanchi	2001	human	carbuncle content	SRR16079513	TEA_STI_L3_KZ2	A1b_CC04	12	ngs	4	20	14	57	21	1	11	7	12	30	7	30	45	10	16	11	11	13	14	69	64	9	8	9	8	6	20	4	5	4	4
62	KZ_62	E28_1str	Kazakhstan	Turkistan	Sozak	Karakur	2001	human	carbuncle content	SRR16079512	TEA_STI_L1_KZ51	A1b_CC01	1	ngs	4	20	14	57	21	1	10	7	13	30	7	30	45	10	16	11	11	13	14	75	64	9	8	9	8	6	20	4	5	4	4
63	KZ_63	E06_02str	Kazakhstan	Jambyl	Bayzak	Kokozek	2003	human	carbuncle content	SRR16079511	TEA_STI_L4_KZ79	A1b_CC02	5	ngs	4	20	14	57	21	1	9	7	13	30	7	30	45	10	16	11	11	13	14	79	64	9	8	9	8	6	20	4	5	4	4
64	KZ_64	E06_02str	Kazakhstan	Jambyl	Bayzak	Kokozek	2003	(sausage factory)	smear from sausage manufacture containers		TEA_STI_L4_KZ79	A1b_CC02	5		4	20	14	57	21	1	9	7	13	30	7	30	45	10	16	11	11	13	14	79	64	9	8	9	8	6	20	4	5	4	4
65	KZ_65	E07_05str	Kazakhstan	East Kazakhstan	Semey	Znamenka	2004	human	blood	SRR16079510	TEA_STI_L4_vaccine	A1b_CC05	16	ngs	4	20	14	57	21	1	9		13	24	7	30	45	10	16	12	11	13	14	75	64	9	8	9	8	6			5	4	4
66	KZ_66	E08_06str	Kazakhstan	East Kazakhstan	Shemonaikha	Ust-Talovka	2004	(soil)	animal corral soil		Sterne/Ames_L1_Ames	A3b_CC15	34		4	20	14	53	17	2	8	8	16	26	7	73	45	10	16	11	11	13	14	57	64	11	8	9	8	6	20	4	4	4	5
67	KZ_67	E08_06str	Kazakhstan	East Kazakhstan	Shemonaikha	Ust-Talovka	2004	(soil)	animal corral soil		Sterne/Ames_L1_Ames	A3b_CC15	34		4	20	14	53	17	2	8	8	16	26	7	73	45	10	16	11	11	13	14	57	64	11	8	9	8	6	20	4	4	4	5
68	KZ_68	E08_06str	Kazakhstan	East Kazakhstan	Shemonaikha	Ust-Talovka	2004	cattle	skin	SRR16079509	Sterne/Ames_L1_Ames	A3b_CC15	34	ngs	4	20	14	53	17	2	8	8	16	26	7	73	45	10	16	11	11	13	14	57	64	11	8	9	8	6	20	4	4	4	5
69	KZ_69	E08_06str	Kazakhstan	East Kazakhstan	Shemonaikha	Ust-Talovka	2004	(soil)	soil from the sick animals slaughter site		Sterne/Ames_L1_Ames	A3b_CC15	34		4	20	14	53	17	2	8	8	16	26	7	73	45	10	16	11	11	13	14	57	64	11	8	9	8	6	20	4	4	4	5
71	KZ_71	E32_1str	Kazakhstan	Jambyl	Korday	Kenen	2004	sheep	lymph node	SRR16079508	TEA_STI_L3_KZ2	A1b_CC04	11	ngs	4	20	14	57	21	1	12	7	12	30	7	30	45	10	16	11	11	13	14	72	64	9	8	9	8	6	20	4	5	3	4
72	KZ_72	E08_06str	Kazakhstan	East Kazakhstan	Shemonaikha	Shemonaikha	2004	cattle	muscle tissue	SRR16079506	Sterne/Ames_L1_Ames	A3b_CC15	34	ngs_control	4	20	14	53	17	2	8	8	16	26	7	73	45	10	16	11	11	13	14	57	64	11	8	9	8	6	20	4	4	4	5
73	KZ_73	E08_06str	Kazakhstan	East Kazakhstan	Shemonaikha	Shemonaikha	2004	(soil)	soil from the sick animals slaughter site		Sterne/Ames_L1_Ames	A3b_CC15	34		4	20	14	53	17	2	8	8	16	26	7	73	45	10	16	11	11	13	14	57	64	11	8	9	8	6	20	4	4	4	5
74	KZ_74	E07_05str	Kazakhstan	East Kazakhstan	Semey	Znamenka	2004	horse	skin	SRR16079505	TEA_STI_L4_KZ79	A1b_CC07	20	ngs	3	20	14	57	21	1	8	7	13	29	7	30	45	10	16	11	11	13	14	69	64	9	8	9	8	6	20	4	5	4	4
75	KZ_75	E07_05str	Kazakhstan	East Kazakhstan	Semey	Znamenka	2004	(soil)	soil from the sick animals slaughter site		TEA_STI_L4_KZ79	A1b_CC07	20		3	20	14	57	21	1	8	7	13	29	7	30	45	10	16	11	11	13	14	69	64	9	8	9	8	6	20	4	5	4	4
76	KZ_76	E07_05str	Kazakhstan	East Kazakhstan	Semey	Znamenka	2004	human	blood	SRR16079504	TEA_STI_L4_vaccine	A1b_CC05	16	ngs_control	4	20	14	57	21	1	9		13	24	7	30	45	10	16	12	11	13	14	75	64	9	8	9	8	6			5	4	4
77	KZ_77	E07_05str	Kazakhstan	East Kazakhstan	Semey	Znamenka	2004	human	sputum		TEA_STI_L4_vaccine	A1b_CC05	16		4	20	14	57	21	1	9		13	24	7	30	45	10	16	12	11	13	14	75	64	9	8	9	8	6			5	4	4
78	KZ_78	E61_1str	Kazakhstan	Jambyl	Zhualy	Konyrtobe	2004	(soil)	soil from the sick animals slaughter site	SRR16079503	TEA_STI_L5_KZ78	A1b_CC10	26	ngs	4	20	14	57	21	1	10	7	13	30	6	27	46	10	16	11	11	13	14	75	64	9	8	9	8	6	20	4	5	4	4
79	KZ_79	E09_03str	Kazakhstan	Aktobe	Mugalzhar	Embi	2004	cattle	muscle tissue	SRR16079502	TEA_STI_L4_KZ79	A1b_CC05	17	ngs	4	20	14	57	21	1	8	7	13	30	7	30	45	10	16	11	11	13	14	75	64	9	8	9	8	6	20	5	5	4	4
80	KZ_80	E09_03str	Kazakhstan	Aktobe	Mugalzhar	Embi	2004	(soil)	soil from the sick animals slaughter site		TEA_STI_L4_KZ79	A1b_CC05	17		4	20	14	57	21	1	8	7	13	30	7	30	45	10	16	11	11	13	14	75	64	9	8	9	8	6	20	5	5	4	4
81	KZ_81	E09_03str	Kazakhstan	Aktobe	Mugalzhar	Embi	2004	(soil)	soil from the sick animals slaughter site		TEA_STI_L4_KZ79	A1b_CC05	17		4	20	14	57	21	1	8	7	13	30	7	30	45	10	16	11	11	13	14	75	64	9	8	9	8	6	20	5	5	4	4
82	KZ_82	E10_10str	Kazakhstan	West Kazakhstan	Zhanybek	Talovka	2005	cattle	spleen	SRR16079501	TEA_Tsiankovskii	A1b_CC09	24	ngs	4	20	14	57	21	1	10	7	13	30	7	30	45	10	14	9	11	13	14	75	64	9	8	9	8	6	20	4	5	4	4
83	KZ_83	E10_10str	Kazakhstan	West Kazakhstan	Zhanybek	Talovka	2005	cattle	liver		TEA_Tsiankovskii	A1b_CC09	24		4	20	14	57	21	1	10	7	13	30	7	30	45	10	14	9	11	13	14	75	64	9	8	9	8	6	20	4	5	4	4
84	KZ_84	E10_10str	Kazakhstan	West Kazakhstan	Zhanybek	Talovka	2005	(soil)	soil from the sick animals slaughter site	SRR16079500	TEA_Tsiankovskii	A1b_CC09	NA	ngs_control	4	20	14	57	21	1		7	13	30	7	30	45	10	14	9	11	13	14	75	64	9	8	9	8	6	20	4	5	4	4
85	KZ_85	E10_10str	Kazakhstan	West Kazakhstan	Zhanybek	Talovka	2005	human	carbuncle content	SRR16079499	TEA_Tsiankovskii	A1b_CC09	24	ngs_control	4	20	14	57	21	1	10	7	13	30	7	30	45	10	14	9	11	13	14	75	64	9	8	9	8	6	20	4	5	4	4
86	KZ_86	E10_10str	Kazakhstan	West Kazakhstan	Zhanybek	Talovka	2005	human	carbuncle content		TEA_Tsiankovskii	A1b_CC09	24		4	20	14	57	21	1	10	7	13	30	7	30	45	10	14	9	11	13	14	75	64	9	8	9	8	6	20	4	5	4	4
87	KZ_87	E10_10str	Kazakhstan	West Kazakhstan	Zhanybek	Talovka	2005	human	carbuncle content		TEA_Tsiankovskii	A1b_CC09	24		4	20	14	57	21	1	10	7	13	30	7	30	45	10	14	9	11	13	14	75	64	9	8	9	8	6	20	4	5	4	4
88	KZ_88	E10_10str	Kazakhstan	West Kazakhstan	Zhanybek	Talovka	2005	cattle	muscle tissue		TEA_Tsiankovskii	A1b_CC09	24		4	20	14	57	21	1	10	7	13	30	7	30	45	10	14	9	11	13	14	75	64	9	8	9	8	6	20	4	5	4	4
89	KZ_89	E10_10str	Kazakhstan	West Kazakhstan	Zhanybek	Talovka	2005	cattle	spleen		TEA_Tsiankovskii	A1b_CC09	24		4	20	14	57	21	1	10	7	13	30	7	30	45	10	14	9	11	13	14	75	64	9	8	9	8	6	20	4	5	4	4
90	KZ_90	E10_10str	Kazakhstan	West Kazakhstan	Zhanybek	Talovka	2005	cattle	blood	SRR16079498	TEA_Tsiankovskii	A1b_CC09	NA	ngs_control	4	20	14	57	21	1		7	13	30	7	30	45	10	14	9	11	13	14	75	64	9	8	9	8	6	20	4	5	4	4
91	KZ_91	E10_10str	Kazakhstan	West Kazakhstan	Zhanybek	Talovka	2005	cattle	blood	SRR16079497	TEA_Tsiankovskii	A1b_CC09	25	ngs	4	20	14	57	21	1	5	7	13	30	7	30	45	10	14	9	11	13	14	75	64	9	8	9	8	6	20	4	5	4	4
92	KZ_92	E11_03str	Kazakhstan	East Kazakhstan	Zharma	Ushbiik	2005	human	carbuncle content	SRR16079495	TEA_STI_L3_KZ2	A1b_CC04	12	ngs	4	20	14	57	21	1	11	7	12	30	7	30	45	10	16	11	11	13	14	69	64	9	8	9	8	6	20	4	5	4	4
93	KZ_93	E11_03str	Kazakhstan	East Kazakhstan	Zharma	Ushbiik	2005	human	carbuncle content		TEA_STI_L3_KZ2	A1b_CC04	13		4	20	14	57	21	1	11	7	12	30	7	30	45	10	16	11	8	13	14	69	64	9	8	9	8	6	20	4	5	4	4
94	KZ_94	E11_03str	Kazakhstan	East Kazakhstan	Zharma	Ushbiik	2005	human	carbuncle content	SRR16079494	TEA_STI_L3_KZ2	A1b_CC04	13	ngs	4	20	14	57	21	1	11	7	12	30	7	30	45	10	16	11	8	13	14	69	64	9	8	9	8	6	20	4	5	4	4
95	KZ_95	E33_1str	Kazakhstan	West Kazakhstan	Syrym	Zhympity	2006	human	carbuncle content	SRR16079493	TEA_STI_L6_LP51_4Ya	A1b_CC01	3	ngs	4	20	14	57	21	1	10	7	13	30	7	30	45	10	16	11	11	13	13	75	64	9	8	9	8	6	20	4	5	4	4
96	KZ_96	E12_03str	Kazakhstan	Turkistan		Enkes	2006	human	carbuncle content	SRR16079492	TEA_STI_L6_LP51_4Ya	A1b_CC01	3	ngs	4	20	14	57	21	1	10	7	13	30	7	30	45	10	16	11	11	13	13	75	64	9	8	9	8	6	20	4	5	4	4
97	KZ_97	E12_03str	Kazakhstan	Turkistan	Saryagash	Enkes	2006	(dung)	manure from the place of slaughter of sick animals	SRR16079491	TEA_Tsiankovskii	A1b_CC09	24	ngs	4	20	14	57	21	1	10	7	13	30	7	30	45	10	14	9	11	13	14	75	64	9	8	9	8	6	20	4	5	4	4
98	KZ_98	E12_03str	Kazakhstan	Turkistan	Saryagash	Enkes	2006	human	carbuncle content	SRR16079490	TEA_Heroin	A1b_CC08	NA	ngs	5	20	14	57	21	2		7	13	30	7	30	45	10	14	11	11	13	14	75	64	9	8	9	8	6	20	4	5	4	4
100	KZ_100	E13_08str	Kazakhstan	West Kazakhstan	Borili	Akbulak	2009	cattle		SRR12560170	TEA_STI_L4_KZ79	A1b_CC05	15	ngs	4	20	14	57	21	1	9	7	13	30	7	30	45	10	16	11	11	13	14	75	64	9	8	9	8	6	20	5	5	4	4
101	KZ_101	E13_08str	Kazakhstan	West Kazakhstan	Borili	Akbulak	2009	cattle			TEA_STI_L4_KZ79	A1b_CC05	15		4	20	14	57	21	1	9	7	13	30	7	30	45	10	16	11	11	13	14	75	64	9	8	9	8	6	20	5	5	4	4
102	KZ_102	E13_08str	Kazakhstan	West Kazakhstan	Borili	Akbulak	2009	cattle			TEA_STI_L4_KZ79	A1b_CC05	15		4	20	14	57	21	1	9	7	13	30	7	30	45	10	16	11	11	13	14	75	64	9	8	9	8	6	20	5	5	4	4
103	KZ_103	E13_08str	Kazakhstan	West Kazakhstan	Borili	Akbulak	2009	cattle			TEA_STI_L4_KZ79	A1b_CC05	15		4	20	14	57	21	1	9	7	13	30	7	30	45	10	16	11	11	13	14	75	64	9	8	9	8	6	20	5	5	4	4
104	KZ_104	E13_08str	Kazakhstan	West Kazakhstan	Borili	Akbulak	2009	cattle			TEA_STI_L4_KZ79	A1b_CC05	15		4	20	14	57	21	1	9	7	13	30	7	30	45	10	16	11	11	13	14	75	64	9	8	9	8	6	20	5	5	4	4
105	KZ_105	E13_08str	Kazakhstan	West Kazakhstan	Borili	Akbulak	2009	human			TEA_STI_L4_KZ79	A1b_CC05	15		4	20	14	57	21	1	9	7	13	30	7	30	45	10	16	11	11	13	14	75	64	9	8	9	8	6	20	5	5	4	4
106	KZ_106	E13_08str	Kazakhstan	West Kazakhstan	Borili	Akbulak	2009	cattle			TEA_STI_L4_KZ79	A1b_CC05	15		4	20	14	57	21	1	9	7	13	30	7	30	45	10	16	11	11	13	14	75	64	9	8	9	8	6	20	5	5	4	4
107	KZ_107	E14_09str	Kazakhstan	West Kazakhstan	Bayterek	Volodarskoe	2009	human	carbuncle content	SRR12633803	Sterne/Ames_L1_Ames	A3b_CC13	30	ngs	4	20	14	53	17	2	7	9	16	26	7	70	24	10	16	11	11	13	14	57	64	11	8	9	8	6	20	4	4	4	5
108	KZ_108	E13_08str	Kazakhstan	West Kazakhstan	Borili	Akbulak	2009	cattle			TEA_STI_L4_KZ79	A1b_CC05	15		4	20	14	57	21	1	9	7	13	30	7	30	45	10	16	11	11	13	14	75	64	9	8	9	8	6	20	5	5	4	4
109	KZ_109	E14_09str	Kazakhstan	West Kazakhstan	Bayterek	Volodarskoe	2009	human	carbuncle content		Sterne/Ames_L1_Ames	A3b_CC13	30		4	20	14	53	17	2	7	9	16	26	7	70	24	10	16	11	11	13	14	57	64	11	8	9	8	6	20	4	4	4	5
110	KZ_110	E14_09str	Kazakhstan	West Kazakhstan	Bayterek	Volodarskoe	2009	human	carbuncle content		Sterne/Ames_L1_Ames	A3b_CC13	30		4	20	14	53	17	2	7	9	16	26	7	70	24	10	16	11	11	13	14	57	64	11	8	9	8	6	20	4	4	4	5
111	KZ_111	E14_09str	Kazakhstan	West Kazakhstan	Bayterek	Volodarskoe	2009	human	carbuncle content		Sterne/Ames_L1_Ames	A3b_CC13	30		4	20	14	53	17	2	7	9	16	26	7	70	24	10	16	11	11	13	14	57	64	11	8	9	8	6	20	4	4	4	5
112	KZ_112	E14_09str	Kazakhstan	West Kazakhstan	Bayterek	Volodarskoe	2009	human	carbuncle content		Sterne/Ames_L1_Ames	A3b_CC13	30		4	20	14	53	17	2	7	9	16	26	7	70	24	10	16	11	11	13	14	57	64	11	8	9	8	6	20	4	4	4	5
114	KZ_114	E14_09str	Kazakhstan	West Kazakhstan	Bayterek	Volodarskoe	2009	(soil)	soil from the sick animals slaughter site	SRR12633802	Sterne/Ames_L1_Ames	A3b_CC13	30	ngs_control	4	20	14	53	17	2	7	9	16	26	7	70	24	10	16	11	11	13	14	57	64	11	8	9	8	6	20	4	4	4	5
115	KZ_115	E14_09str	Kazakhstan	West Kazakhstan	Bayterek	Volodarskoe	2009	(soil)	soil from the sick animals slaughter site		Sterne/Ames_L1_Ames	A3b_CC13	30		4	20	14	53	17	2	7	9	16	26	7	70	24	10	16	11	11	13	14	57	64	11	8	9	8	6	20	4	4	4	5
116	KZ_116	E14_09str	Kazakhstan	West Kazakhstan	Bayterek	Volodarskoe	2009	(soil)	soil from the sick animals slaughter site		Sterne/Ames_L1_Ames	A3b_CC13	30		4	20	14	53	17	2	7	9	16	26	7	70	24	10	16	11	11	13	14	57	64	11	8	9	8	6	20	4	4	4	5
117	KZ_117	E14_09str	Kazakhstan	West Kazakhstan	Bayterek	Volodarskoe	2009	(soil)	soil from the sick animals slaughter site		Sterne/Ames_L1_Ames	A3b_CC13	30		4	20	14	53	17	2	7	9	16	26	7	70	24	10	16	11	11	13	14	57	64	11	8	9	8	6	20	4	4	4	5
123	KZ_123	E15_05str	Kazakhstan	Pavlodar	Aksu	Karakol	2010	human	carbuncle content		TEA_STI_L4_KZ79	A1b_CC11	28		4	20	14	57	21	1	9	7	13	30	7	30	45	10	16	11	11	12	14	75	64	9	2	9	8	6	20	5	5	4	4
124	KZ_124	E15_05str	Kazakhstan	Pavlodar	Aksu	Karakol	2010	cattle	muscle tissue	SRR16079489	TEA_STI_L4_KZ79	A1b_CC11	28	ngs	4	20	14	57	21	1	9	7	13	30	7	30	45	10	16	11	11	12	14	75	64	9	2	9	8	6	20	5	5	4	4
125	KZ_125	E15_05str	Kazakhstan	Pavlodar	Aksu	Karakol	2010	human	carbuncle content	SRR16079488	TEA_STI_L4_KZ79	A1b_CC11	27	ngs	4	20	14	57	21	1	9	7	13	30	7	30	45	10	16	11	11	12	14	75	64	9	2	8	8	6	20	5	5	4	4
126	KZ_126	E15_05str	Kazakhstan	Pavlodar	Aksu	Karakol	2010	human	carbuncle content		TEA_STI_L4_KZ79	A1b_CC11	28		4	20	14	57	21	1	9	7	13	30	7	30	45	10	16	11	11	12	14	75	64	9	2	9	8	6	20	5	5	4	4
127	KZ_127	E15_05str	Kazakhstan	Pavlodar	Aksu	Karakol	2010	cattle	muscle tissue		TEA_STI_L4_KZ79	A1b_CC11	28		4	20	14	57	21	1	9	7	13	30	7	30	45	10	16	11	11	12	14	75	64	9	2	9	8	6	20	5	5	4	4
128	KZ_128	E34_1str	Kazakhstan	West Kazakhstan	Zhanybek	Komsomol	2011	cattle	muscle tissue	SRR16079487	TEA_Tsiankovskii	A1b_CC09	24	ngs	4	20	14	57	21	1	10	7	13	30	7	30	45	10	14	9	11	13	14	75	64	9	8	9	8	6	20	4	5	4	4
130	KZ_130	E16_03str	Kazakhstan	Turkistan	Ordabasy	Toxansai	2011	human	carbuncle content		TEA_STI_L4_KZ79	A1b_CC06	18		4	20	14	57	21	1	10	7	13	24	7	30	45	10	16	11	11	13	14	75	64	9	8	9	8	6	20	4	5	3	4
131	KZ_131	E16_03str	Kazakhstan	Turkistan	Ordabasy	Toxansai	2011	human	carbuncle content		TEA_STI_L4_KZ79	A1b_CC06	18		4	20	14	57	21	1	10	7	13	24	7	30	45	10	16	11	11	13	14	75	64	9	8	9	8	6	20	4	5	3	4
132	KZ_132	E16_03str	Kazakhstan	Turkistan	Ordabasy	Toxansai	2011	cattle	spleen	SRR16079486	TEA_STI_L4_KZ79	A1b_CC06	18	ngs	4	20	14	57	21	1	10	7	13	24	7	30	45	10	16	11	11	13	14	75	64	9	8	9	8	6	20	4	5	3	4
148	KZ_148	E35_1str	Kazakhstan	Almaty	Kerbulak	Karashoks	2016	(dung)	pasture manure sample		TEA_STI_L4_KZ79	A1b_CC02	5		4	20	14	57	21	1	9	7	13	30	7	30	45	10	16	11	11	13	14	79	64	9	8	9	8	6	20	4	5	4	4
150	KZ_150	E17_11str	Kazakhstan	Karaganda	Shet	Yerkindyk	2016	cattle	muscle tissue	SRR16079484	Sterne/Ames_L4_KZ150	A3b_CC14	32	ngs	4	20	14	53	17	2	9	10	16	28	7	73	45	10	16	11	11	13	14	57	25	11	8	9	8	6	20	4	4	4	5
151	KZ_151	E17_11str	Kazakhstan	Karaganda	Shet	Yerkindyk	2016	cattle	liver	SRR16079483	Sterne/Ames_L4_KZ150	A3b_CC14	33	ngs	4	20	14	53	17	2	9	9	16	28	7	73	45	10	16	11	11	13	14	57	25	11	8	9	8	6	20	4	4	4	5
152	KZ_152	E17_11str	Kazakhstan	Karaganda	Shet	Yerkindyk	2016	human	carbuncle content		Sterne/Ames_L4_KZ150	A3b_CC14	33		4	20	14	53	17	2	9	9	16	28	7	73	45	10	16	11	11	13	14	57	25	11	8	9	8	6	20	4	4	4	5
153	KZ_153	E17_11str	Kazakhstan	Karaganda	Shet	Yerkindyk	2016	human	carbuncle content		Sterne/Ames_L4_KZ150	A3b_CC14	33		4	20	14	53	17	2	9	9	16	28	7	73	45	10	16	11	11	13	14	57	25	11	8	9	8	6	20	4	4	4	5
154	KZ_154	E17_11str	Kazakhstan	Karaganda	Shet	Yerkindyk	2016	human	carbuncle content		Sterne/Ames_L4_KZ150	A3b_CC14	33		4	20	14	53	17	2	9	9	16	28	7	73	45	10	16	11	11	13	14	57	25	11	8	9	8	6	20	4	4	4	5
155	KZ_155	E17_11str	Kazakhstan	Karaganda	Shet	Yerkindyk	2016	human	blood		Sterne/Ames_L4_KZ150	A3b_CC14	33		4	20	14	53	17	2	9	9	16	28	7	73	45	10	16	11	11	13	14	57	25	11	8	9	8	6	20	4	4	4	5
156	KZ_156	E17_11str	Kazakhstan	Karaganda	Shet	Yerkindyk	2016	human	carbuncle content		Sterne/Ames_L4_KZ150	A3b_CC14	33		4	20	14	53	17	2	9	9	16	28	7	73	45	10	16	11	11	13	14	57	25	11	8	9	8	6	20	4	4	4	5
157	KZ_157	E17_11str	Kazakhstan	Karaganda	Shet	Yerkindyk	2016	human	carbuncle content		Sterne/Ames_L4_KZ150	A3b_CC14	33		4	20	14	53	17	2	9	9	16	28	7	73	45	10	16	11	11	13	14	57	25	11	8	9	8	6	20	4	4	4	5
158	KZ_158	E17_11str	Kazakhstan	Karaganda	Shet	Yerkindyk	2016	human	carbuncle content		Sterne/Ames_L4_KZ150	A3b_CC14	33		4	20	14	53	17	2	9	9	16	28	7	73	45	10	16	11	11	13	14	57	25	11	8	9	8	6	20	4	4	4	5
159	KZ_159	E17_11str	Kazakhstan	Karaganda	Shet	Yerkindyk	2016	human	carbuncle content		Sterne/Ames_L4_KZ150	A3b_CC14	33		4	20	14	53	17	2	9	9	16	28	7	73	45	10	16	11	11	13	14	57	25	11	8	9	8	6	20	4	4	4	5
160	KZ_160	E17_11str	Kazakhstan	Karaganda	Shet	Yerkindyk	2016	human	carbuncle content		Sterne/Ames_L4_KZ150	A3b_CC14	33		4	20	14	53	17	2	9	9	16	28	7	73	45	10	16	11	11	13	14	57	25	11	8	9	8	6	20	4	4	4	5
162	KZ_162	E18_11str	Kazakhstan	East Kazakhstan	Zharma	Kalbatau	2016	human	carbuncle content		TEA_STI_L4_KZ79	A1b_CC02	5		4	20	14	57	21	1	9	7	13	30	7	30	45	10	16	11	11	13	14	79	64	9	8	9	8	6	20	4	5	4	4
163	KZ_163	E18_11str	Kazakhstan	East Kazakhstan	Zharma	Kalbatau	2016	(soil)	soil from the sick animals slaughter site		TEA_STI_L4_KZ79	A1b_CC02	5		4	20	14	57	21	1	9	7	13	30	7	30	45	10	16	11	11	13	14	79	64	9	8	9	8	6	20	4	5	4	4
164	KZ_164	E18_11str	Kazakhstan	East Kazakhstan	Zharma	Kalbatau	2016	(door knob)	smear from the door handle		TEA_STI_L4_KZ79	A1b_CC02	5		4	20	14	57	21	1	9	7	13	30	7	30	45	10	16	11	11	13	14	79	64	9	8	9	8	6	20	4	5	4	4
165	KZ_165	E18_11str	Kazakhstan	East Kazakhstan	Zharma	Kalbatau	2016	human	carbuncle content	SRR16079482	TEA_STI_L4_KZ79	A1b_CC02	5	ngs	4	20	14	57	21	1	9	7	13	30	7	30	45	10	16	11	11	13	14	79	64	9	8	9	8	6	20	4	5	4	4
166	KZ_166	E18_11str	Kazakhstan	East Kazakhstan	Zharma	Kalbatau	2016	cattle	muscle tissue		TEA_STI_L4_KZ79	A1b_CC02	5		4	20	14	57	21	1	9	7	13	30	7	30	45	10	16	11	11	13	14	79	64	9	8	9	8	6	20	4	5	4	4
167	KZ_167	E18_11str	Kazakhstan	East Kazakhstan	Zharma	Kalbatau	2016	cattle	muscle tissue	SRR16079481	TEA_STI_L4_KZ79	A1b_CC02	5	ngs_control	4	20	14	57	21	1	9	7	13	30	7	30	45	10	16	11	11	13	14	79	64	9	8	9	8	6	20	4	5	4	4
168	KZ_168	E18_11str	Kazakhstan	East Kazakhstan	Zharma	Kalbatau	2016	cattle	liver		TEA_STI_L4_KZ79	A1b_CC02	5		4	20	14	57	21	1	9	7	13	30	7	30	45	10	16	11	11	13	14	79	64	9	8	9	8	6	20	4	5	4	4
169	KZ_169	E18_11str	Kazakhstan	East Kazakhstan	Zharma	Kalbatau	2016	(soil)	skinning place		TEA_STI_L4_KZ79	A1b_CC02	5		4	20	14	57	21	1	9	7	13	30	7	30	45	10	16	11	11	13	14	79	64	9	8	9	8	6	20	4	5	4	4
170	KZ_170	E18_11str	Kazakhstan	East Kazakhstan	Zharma	Kalbatau	2016	cattle	muscle tissue		TEA_STI_L4_KZ79	A1b_CC02	5		4	20	14	57	21	1	9	7	13	30	7	30	45	10	16	11	11	13	14	79	64	9	8	9	8	6	20	4	5	4	4
171	KZ_171	E18_11str	Kazakhstan	East Kazakhstan	Zharma	Kalbatau	2016	cattle	liver		TEA_STI_L4_KZ79	A1b_CC02	5		4	20	14	57	21	1	9	7	13	30	7	30	45	10	16	11	11	13	14	79	64	9	8	9	8	6	20	4	5	4	4
172	KZ_172	E18_11str	Kazakhstan	East Kazakhstan	Zharma	Kalbatau	2016	cattle	muscle tissue		TEA_STI_L4_KZ79	A1b_CC02	5		4	20	14	57	21	1	9	7	13	30	7	30	45	10	16	11	11	13	14	79	64	9	8	9	8	6	20	4	5	4	4
173	KZ_173	E19_12str	Kazakhstan	Pavlodar	Ertis	Ertis	2016	human	carbuncle content		B.Br.001/002	B1_CC16	35		3	23	14	53	17	2	9	7	14	27	7	24	45	10	15	10	11	13	11	17	6		8	6	6	5	21	3	4	3	5
174	KZ_174	E19_12str	Kazakhstan	Pavlodar	Ertis	Ertis	2016	cattle	skin	SRR16079480	B.Br.001/002	B1_CC16	35	ngs	3	23	14	53	17	2	9	7	14	27	7	24	45	10	15	10	11	13	11	17	6		8	6	6	5	21	3	4	3	5
175	KZ_175	E19_12str	Kazakhstan	Pavlodar	Ertis	Ertis	2016	cattle	muscle tissue		B.Br.001/002	B1_CC16	35		3	23	14	53	17	2	9	7	14	27	7	24	45	10	15	10	11	13	11	17	6		8	6	6	5	21	3	4	3	5
176	KZ_176	E19_12str	Kazakhstan	Pavlodar	Ertis	Uzinsu	2016	cattle	cooked meat		B.Br.001/002	B1_CC16	35		3	23	14	53	17	2	9	7	14	27	7	24	45	10	15	10	11	13	11	17	6		8	6	6	5	21	3	4	3	5
177	KZ_177	E19_12str	Kazakhstan	Pavlodar	Ertis	Ertis	2016	human	carbuncle content		B.Br.001/002	B1_CC16	35		3	23	14	53	17	2	9	7	14	27	7	24	45	10	15	10	11	13	11	17	6		8	6	6	5	21	3	4	3	5
178	KZ_178	E19_12str	Kazakhstan	Pavlodar	Ertis	Uzinsu	2016	cattle	cooked meat	SRR16079479	B.Br.001/002	B1_CC16	35	ngs_control	3	23	14	53	17	2	9	7	14	27	7	24	45	10	15	10	11	13	11	17	6		8	6	6	5	21	3	4	3	5
179	KZ_179	E19_12str	Kazakhstan	Pavlodar	Ertis	Uzinsu	2016	(soil)	soil from the sick animals slaughter site		B.Br.001/002	B1_CC16	35		3	23	14	53	17	2	9	7	14	27	7	24	45	10	15	10	11	13	11	17	6		8	6	6	5	21	3	4	3	5
180	KZ_180	E19_12str	Kazakhstan	Pavlodar	Ertis	Ertis	2016	cattle	liver		B.Br.001/002	B1_CC16	35		3	23	14	53	17	2	9	7	14	27	7	24	45	10	15	10	11	13	11	17	6		8	6	6	5	21	3	4	3	5
181	KZ_181	E19_12str	Kazakhstan	Pavlodar	Ertis	Ertis	2016	cattle	liver		B.Br.001/002	B1_CC16	35		3	23	14	53	17	2	9	7	14	27	7	24	45	10	15	10	11	13	11	17	6		8	6	6	5	21	3	4	3	5
182	KZ_182	E19_12str	Kazakhstan	Pavlodar	Ertis	Ertis	2016	cattle	muscle tissue		B.Br.001/002	B1_CC16	35		3	23	14	53	17	2	9	7	14	27	7	24	45	10	15	10	11	13	11	17	6		8	6	6	5	21	3	4	3	5
183	KZ_183	E19_12str	Kazakhstan	Pavlodar	Ertis	Ertis	2016	human	carbuncle content		B.Br.001/002	B1_CC16	35		3	23	14	53	17	2	9	7	14	27	7	24	45	10	15	10	11	13	11	17	6		8	6	6	5	21	3	4	3	5
184	KZ_184	E19_12str	Kazakhstan	Pavlodar	Ertis	Ertis	2016	human	carbuncle content		B.Br.001/002	B1_CC16	35		3	23	14	53	17	2	9	7	14	27	7	24	45	10	15	10	11	13	11	17	6		8	6	6	5	21	3	4	3	5

## Sheet: 61_events
S1 Table. Metadata of the 61 events
KZ_event	Country	Region	District	Village	Year	host	lat	lon	cattle_type
E04_03str	Kazakhstan	Turkistan	Baydibek	Akbastau	2000	human	42.9	69.667	both
E15_05str	Kazakhstan	Pavlodar	Aksu	Karakol	2010	human	52.417	76.7	both
E01_11str	Kazakhstan	Jambyl	Turar Ryskulov	Algabas	1997	human	42.967	72.411	large
E02_03str	Kazakhstan	Jambyl	Korday	Sulutor	1998	cattle	43.25	75.15	large
E03_02str	Kazakhstan	East Kazakhstan	Ayagoz	Aygyz	2002	cattle	47.7	79.484	large
E05_02str	Kazakhstan	East Kazakhstan	Urzhar	Macanchi	2001	(soil)	46.784	82.017	large
E06_02str	Kazakhstan	Jambyl	Bayzak	Kokozek	2003	human	43.172	71.665	large
E07_05str	Kazakhstan	East Kazakhstan	Semey	Znamenka	2004	human	50.067	79.567	large
E08_06str	Kazakhstan	East Kazakhstan	Shemonaikha	Ust-Talovka	2004	(soil)	50.55	81.85	large
E09_03str	Kazakhstan	Aktobe	Mugalzhar	Embi	2004	cattle	48.817	58.134	large
E10_10str	Kazakhstan	West Kazakhstan	Zhanybek	Talovka	2005	cattle	50.4	47.584	large
E11_03str	Kazakhstan	East Kazakhstan	Zharma	Ushbiik	2005	human	48.45	80.567	large
E12_03str	Kazakhstan	Turkistan		Enkes	2006	human	41.427	69.114	large
E13_08str	Kazakhstan	West Kazakhstan	Borili	Akbulak	2009	cattle	51.017	53.3	large
E14_09str	Kazakhstan	West Kazakhstan	Bayterek	Volodarskoe	2009	human	51.3	51.667	large
E16_03str	Kazakhstan	Turkistan	Ordabasy	Toxansai	2011	human	42.534	69.367	large
E17_11str	Kazakhstan	Karaganda	Shet	Yerkindyk	2016	cattle	48.778	72.636	large
E18_11str	Kazakhstan	East Kazakhstan	Zharma	Kalbatau	2016	human	49.329	81.571	large
E19_12str	Kazakhstan	Pavlodar	Ertis	Ertis	2016	human	53.334	75.45	large
E22_1str	Kazakhstan	Turkistan	Kazygurt	Altintobe	2000	human	41.85	69.667	large
E23_1str	Kazakhstan	Turkistan	Kentau	Achisay	2000	(soil)	43.55	68.884	large
E25_1str	Kazakhstan	Turkistan	Tulkibas	Kereit	2000	human	42.584	69.967	large
E26_1str	Kazakhstan	Turkistan	Kazygurt	Tesiktobe	2001	horse	41.906	69.779	large
E27_1str	Kazakhstan	East Kazakhstan	Urzhar	Macanchi	2001	(soil)	46.784	82.017	large
E28_1str	Kazakhstan	Turkistan	Sozak	Karakur	2001	human	44.145	68.114	large
E29_1str	Kazakhstan	Turkistan	Kazygurt	Tesiktobe	2001	horse	41.906	69.779	large
E30_1str	Kazakhstan	Turkistan	Kazygurt	Altintobe	2001	(soil)	41.865	69.681	large
E31_1str	Kazakhstan	East Kazakhstan	Ayagoz	Ai	2002	cattle	47.489	80.607	large
E33_1str	Kazakhstan	West Kazakhstan	Syrym	Zhympity	2006	human	50.24	52.2	large
E34_1str	Kazakhstan	West Kazakhstan	Zhanybek	Komsomol	2011	cattle	50.334	47.4	large
E35_1str	Kazakhstan	Almaty	Kerbulak	Karashoks	2016	(dung)	44.35	77.967	large
E24_1str	Kazakhstan	East Kazakhstan	Ayagoz	Ai	2000	human	47.55	80.817	small
E32_1str	Kazakhstan	Jambyl	Korday	Kenen	2004	sheep	43.417	75.067	small
E20_1str	Kazakhstan	Turkistan	Sayram	Sayram	2000	(butcher shop)	42.3	69.767	UNK
E21_1str	Kazakhstan	Turkistan		Shymkent	2000	human	42.3	69.6	UNK
E36_1str	Kazakhstan	Almaty		Almaty city	1952	human	43.25	76.95	UNK
E37_1str	Kazakhstan	Qyzylorda	Kazaly	Shaken	1961	human	46.617	62.467	UNK
E38_1str	Kazakhstan	Qyzylorda	Kazaly	Zhalantos Batyr	1960	human	45.815	62.257	UNK
E39_1str	Kazakhstan	Atyrau	Zhylyoi	Turgizba	1959	human	47.005	53.865	UNK
E40_1str	Kazakhstan	Turkistan	Tulkibas	Ryskul	1962	goat	42.517	70.284	UNK
E41_1str	Kazakhstan	Turkistan	Tulkibas		1962	sheep	42.384	70.5	UNK
E42_1str	Kazakhstan	Turkistan	Tulkibas		1962	human	42.384	70.5	UNK
E43_1str	Kazakhstan	Turkistan	Tulkibas		1962	sheep	42.384	70.5	UNK
E44_1str	Kazakhstan	Turkistan	Tulkibas	Kershetas	1962	sheep	42.484	69.967	UNK
E45_1str	Kazakhstan	Turkistan	Tulkibas	Kershetas	1962	sheep	42.484	69.967	UNK
E46_1str	Kazakhstan	Turkistan	Tulkibas	Sastobe	1962	sheep	42.55	69.984	UNK
E47_1str	Kazakhstan	Turkistan	Tulkibas	Kereit	1961	human	42.584	69.967	UNK
E48_1str	Kazakhstan	Turkistan	Tulkibas	Kereit	1961	sheep	42.584	69.967	UNK
E49_1str	Kazakhstan	Turkistan	Tulkibas	Kereit	1961	human	42.584	69.967	UNK
E50_1str	Kazakhstan	Turkistan	Kazygurt	Turbat	1961	sheep	41.75	69.584	UNK
E51_1str	Kazakhstan	Jambyl	Turar Ryskulov	Lugovoe	1999	(dung)	42.934	72.75	UNK
E52_1str	Kazakhstan	Turkistan	Kazygurt		1961	sheep	41.2	68.617	UNK
E53_1str	Kazakhstan	Turkistan	Kazygurt		1961	sheep	41.75	69.4	UNK
E54_1str	Kazakhstan	Almaty		Almaty city	1963	sheep	45	78	UNK
E55_1str	Kazakhstan	Turkistan	Kazygurt	Kyzyl-Tan	1963	human	40.933	68.4	UNK
E56_1str	Kazakhstan	Atyrau	Zhylyoi	Kulsary	1981	camel	46.984	54.017	UNK
E57_1str	Kazakhstan	Jambyl	Turar Ryskulov	Algabas	2001	cattle	42.967	72.411	UNK
E58_1str	Kyrgyzstan				1978	human	48.95	66.234	UNK
E59_1str	Kazakhstan	West Kazakhstan		Oral	1977	cattle	51.234	51.367	UNK
E60_1str	Kazakhstan	West Kazakhstan			1963	human			UNK
E61_1str	Kazakhstan	Jambyl	Zhualy	Konyrtobe	2004	(soil)	42.684	70.467	UNK

## Sheet: MLVA diversity index
S1 Table. Simpson's diversity index
locus	number of alleles	Simpson's diversity	95% confidence interval
vrrA	3	0.2333	[0.1475.0.3191]
vrrB1	2	0.1438	[0.0712.0.2163]
vrrB2	1	0	[0.0000.0.0000]
vrrC1	3	0.3982	[0.3274.0.4689]
vrrC2	2	0.3791	[0.3098.0.4483]
CG3	2	0.4201	[0.3605.0.4798]
pXO1	8	0.7246	[0.6787.0.7705]
pXO2	5	0.4245	[0.3352.0.5139]
BAMS01	4	0.495	[0.4115.0.5786]
BAMS03	6	0.5501	[0.4629.0.6372]
BAMS05	3	0.0756	[0.0173.0.1338]
BAMS13	6	0.4576	[0.3656.0.5497]
BAMS15	5	0.1928	[0.1091.0.2765]
BAMS21	1	0	[0.0000.0.0000]
BAMS22	3	0.3499	[0.2609.0.4389]
BAMS23	4	0.3268	[0.2346.0.4189]
BAMS24	2	0.0256	[0.0000.0.0610]
BAMS25	2	0.0628	[0.0097.0.1159]
BAMS28	3	0.1674	[0.0899.0.2449]
BAMS30	8	0.7818	[0.7415.0.8221]
BAMS31	3	0.2654	[0.1767.0.3542]
BAMS34	3	0.4062	[0.3217.0.4907]
BAMS44	2	0.0628	[0.0097.0.1159]
BAMS51	3	0.1557	[0.0805.0.2309]
BAMS53	2	0.1438	[0.0712.0.2163]
Bavntr12	2	0.1438	[0.0712.0.2163]
Bavntr16	3	0.179	[0.0994.0.2585]
Bavntr17	5	0.4237	[0.3346.0.5128]
Bavntr19	2	0.3791	[0.3098.0.4483]
Bavntr23	2	0.1863	[0.1088.0.2639]
Bavntr35	2	0.3791	[0.3098.0.4483]
MLVA31	35	0.9522	[0.9416.0.9628]
