# Supplementary material for: Bacillus anthracis Phylogeography: New Clues From Kazakhstan, Central Asia
Source: Front Microbiol. 2021 Dec 8;12:778225. doi: 10.3389/fmicb.2021.778225 (PMC8692834; doi:10.3389/fmicb.2021.778225)
Supplement: Supplementary file 7 [file Table_2.xlsx]

## Sheet: events per region
Region or country	number of events	observed lineages
Aktobe	1	TEA_STI_L4
Almaty	3	TEA_STI_L3,L4
Atyrau	2	TEA_STI_L4, Vollum
East Kazakhstan	9	TEA_STI_L1,L3,L4; Sterne/Ames_L1_Ames
Jambyl	7	TEA_STI_L3,L4,L5
Karaganda	1	Sterne/Ames_L4
Pavlodar	2	TEA_STI_L4; B
Qyzylorda	2	TEA_STI_L3,L4
Turkistan	26	TEA_STI_L1,L4,L5,L6;TEA_Heroin;TEA_Tsiankovskii;Vollum
West Kazakhstan	7	TEA_STI_L4,L6; TEA_Tsiankovskii;Sterne/Ames_L1_Ames
Kyrgyzstan	1	Sterne/Ames_L1_Ames
	Total 61 events
